# Supplementary material for: Evaluating Copper-Induced Oxidative Stress in Germinating Wheat Seeds Using Laser Photoacoustic Spectroscopy and EPR Techniques
Source: Toxics. 2025 Jul 18;13(7):604. doi: 10.3390/toxics13070604 (PMC12299222; doi:10.3390/toxics13070604)
Supplement: Supplementary file 1 [file toxics-13-00604-s001.zip]

Archive with 1 entries (1 files):
- toxics-3739198-supplementary.pdf
